# Supplementary material for: LDH@Boronate Polymer Core–Shell Nanoparticles: Nanostructure Design for Synergistically Enhancing the Flame Retardancy of Epoxy Resin
Source: Polymers (Basel). 2023 May 5;15(9):2198. doi: 10.3390/polym15092198 (PMC10181304; doi:10.3390/polym15092198)
Supplement: Supplementary file 1 [file polymers-15-02198-s001.zip]

Archive with 1 entries (1 files):
- polymers-2359674-supplementary.pdf
